# Supplementary material for: Prolonged Proofing Modulates the Acrylamide Content, Nutritional and Functional Characteristics of Pumpkin (Cucurbita maxima Plomo) and Soft Wheat Composite Bread
Source: Foods. 2025 Jan 29;14(3):437. doi: 10.3390/foods14030437 (PMC11817606; doi:10.3390/foods14030437)
Supplement: Supplementary file 1 [file foods-14-00437-s001.zip]

Archive with 1 entries (1 files):
- foods-3394351-supplementary.pdf
